# Supplementary material for: Chemotherapy-Induced Toxicities and Their Associations with Clinical and Non-Clinical Factors among Breast Cancer Patients in Vietnam
Source: Curr Oncol. 2022 Oct 31;29(11):8269–84. doi: 10.3390/curroncol29110653 (PMC9689154; doi:10.3390/curroncol29110653)
Supplement: Supplementary file 1 [file curroncol-29-00653-s001.zip]

Archive with 1 entries (1 files):
- curroncol-1958520-supplementary.pdf
